# Supplementary material for: The Effects of Fat Content on the Shelf-Life of Vacuum-Packed Red Meat
Source: Foods. 2024 Nov 18;13(22):3669. doi: 10.3390/foods13223669 (PMC11594075; doi:10.3390/foods13223669)
Supplement: Supplementary file 1 [file foods-13-03669-s001.zip]

Archive with 2 entries (2 files):
- suppl-figures-fatcontent.pdf
- supplementary-statstables-fatcontent.pdf
